# Supplementary material for: Iduronate Ring Puckering Effects on Preferred Glycosidic Linkage Conformations in Heparin/Heparan Sulfate and Dermatan Sulfate Disaccharides
Source: Molecules. 2026 Feb 2;31(3):504. doi: 10.3390/molecules31030504 (PMC12899437; doi:10.3390/molecules31030504)
Supplement: Supplementary file 1 [file molecules-31-00504-s001.zip]

Archive with 2 entries (2 files):
- top_all36_carb.diff
- idoa_disac_phi_psi_v04c_supp.pdf
