# Supplementary material for: Iduronate Ring Puckering Effects on Preferred Glycosidic Linkage Conformations in Heparin/Heparan Sulfate and Dermatan Sulfate Disaccharides
Source: Molecules. 2026 Feb 2;31(3):504. doi: 10.3390/molecules31030504 (PMC12899437; doi:10.3390/molecules31030504)
Supplement: Supplementary file 1 [file molecules-31-00504-s001.zip › top_all36_carb.diff]

5728c5728
< PRES 1ASUF         -0.80 ! Sulfate at alpha C1 position
---
> PRES 1ASUF         -0.80 ! Sulfate at 4c1 alpha d C1 position
5742c5742
< IC   C5   O5   C1    O1         1.4305  111.50   63.93  108.22   1.4352
---
> IC   O5   C2   *C1   O1         1.5613  111.50 -116.93  108.22   1.4352
5749c5749
< PRES 1BSUF         -0.80 ! Sulfate at beta C1 position 
---
> PRES 1BSUF         -0.80 ! Sulfate at 4c1 beta d C1 position 
5763c5763
< IC   C5   O5   C1    O1         1.4305  111.50  174.93  108.22   1.4352
---
> IC   O5   C2   *C1   O1         1.5613  111.50  116.93  108.22   1.4352
5765c5765
< IC   O5   C1   O1    S1         1.5613  108.22  131.56  117.57   1.5527
---
> IC   O5   C1   O1    S1         1.5613  108.22 -131.56  117.57   1.5527
5770c5770
< PRES 2ASUF         -1.00 ! Sulfate at axial C2 position 
---
> PRES 2ASUF         -1.00 ! Sulfate at 4c1 axial C2 position 
5784c5784
< IC   O5   C1   C2    O2         1.4305  111.50  -60.93  108.22   1.4352
---
> IC   C1   C3   *C2   O2         1.5613  111.50  116.93  108.22   1.4352
5786c5786
< IC   C1   C2   O2    S2         1.5613  108.22  131.56  117.57   1.5527
---
> IC   C1   C2   O2    S2         1.5613  108.22 -131.56  117.57   1.5527
5791c5791
< PRES 2BSUF         -1.00 ! Sulfate at equitorial C2 position
---
> PRES 2BSUF         -1.00 ! Sulfate at 4c1 equatorial C2 position
5805c5805
< IC   O5   C1   C2    O2         1.4305  111.50 -170.93  108.22   1.4352
---
> IC   C1   C3   *C2   O2         1.5613  111.50 -116.93  108.22   1.4352
5812c5812
< PRES 3ASUF         -1.00 ! Sulfate at axial C3 position 
---
> PRES 3ASUF         -1.00 ! Sulfate at 4c1 axial C3 position 
5826c5826
< IC   C1   C2   C3    O3         1.5413  114.47   71.07  109.68   1.4364
---
> IC   C2   C4   *C3   O3         1.5146  114.47 -119.07  109.68   1.4364
5833c5833
< PRES 3BSUF         -1.00 ! Sulfate at equitorial C3 position
---
> PRES 3BSUF         -1.00 ! Sulfate at 4c1 equatorial C3 position
5847c5847
< IC   C1   C2   C3    O3         1.5397  112.35  179.14  111.07   1.4293
---
> IC   C2   C4   *C3   O3         1.5217  112.35  115.14  111.07   1.4293
5849c5849
< IC   C2   C3   O3    S3         1.5217  111.07   88.75  123.02   1.5789
---
> IC   C2   C3   O3    S3         1.5217  111.07 -125.75  123.02   1.5789
5855c5855
< PRES 4ASUF         -1.00 ! Sulfate at axial C4 position
---
> PRES 4ASUF         -1.00 ! Sulfate at 4c1 axial C4 position
5869c5869
< IC   C2   C3   C4    O4         1.5156  110.32  -64.72  111.35   1.4312
---
> IC   C3   C5   *C4   O4         1.5118  110.32  122.72  111.35   1.4312
5877c5877
< PRES 4BSUF         -1.00 ! Sulfate at equitorial C4 position
---
> PRES 4BSUF         -1.00 ! Sulfate at 4c1 equatorial C4 position
5891c5891
< IC   C2   C3   C4    O4         1.5146  109.17  170.97  110.74   1.4309
---
> IC   C3   C5   *C4   O4         1.5121  109.17 -123.97  110.74   1.4309
